# Supplementary material for: A comparative genomic analysis between methicillin-resistant Staphylococcus aureus strains of hospital acquired and community infections in Yunnan province of China
Source: BMC Infect Dis. 2020 Feb 13;20:137. doi: 10.1186/s12879-020-4866-6 (PMC7020539; doi:10.1186/s12879-020-4866-6)
Supplement: Supplementary file 3 — Additional file 3. The details of reference strains used for phylogenetic analysis in this study. [file 12879_2020_4866_MOESM3_ESM.xls]

## Sheet: Sheet1
Strain	Country	ST type	GenBank accession	RefSeq assembly accession	GenBank assembly accession
T0131	China	ST239	CP002643	GCF_000204665.1	GCA_000204665.1
TW20	UK	ST239	FN433596	GCF_000027045.1	GCA_000027045.1
JKD6008	New Zealand	ST239	CP002120	GCF_000145595.1	GCA_000145595.1
XN108	China	ST239	CP007447	GCF_000709475.1	GCA_000709475.1
CMRSA-3	Canada	ST239	CP029685	GCF_003264775.1	GCA_003264775.1
CMRSA-6	Canada	ST239	CP027788	GCF_003264815.1	GCA_003264815.1
BAA-39	Hungary	ST239	AEEK00000000	GCF_000146385.1	GCA_000146385.1
16K	Russia	ST239	BABZ00000000	GCF_000208695.1	GCA_000208695.1
Bmb9393	Brazil	ST239	CP005288	GCF_000418345.1	GCA_000418345.1
MRGR3	Switzerland	ST239	AHZL00000000	GCF_000401475.1	GCA_000401475.1
Z172	Taiwan	ST239	CP006838	GCF_000485885.1	GCA_000485885.1
CUHK_HK188	Hong Kong	ST188	JFFV00000000	GCF_000590395.1	GCA_000590395.1
SA957	Taiwan	ST59	CP003603	GCF_000470845.1	GCA_000470845.1
SA40TW	Taiwan	ST59	CP013182	GCF_001880265.1	GCA_001880265.1
SA268	China	ST59	CP006630	GCF_000737615.1	GCA_000737615.1
M013	Taiwan	ST59	CP003166	GCF_000237125.2	GCA_000237125.2
P8	Hong Kong	ST59	RBBA00000000	GCF_004137005.1	GCA_004137005.1
HCW	Hong Kong	ST59	RBAT00000000	GCF_004168825.1	GCA_004168825.1
P11	Hong Kong	ST59	RBAS00000000	GCF_004168725.1	GCA_004168725.1
C80	Brazil	ST5	MSFE00000000	GCF_001921695.1	GCA_001921695.1
CBD-635	USA	ST5	ASHS00000000	GCF_000403115.1	GCA_000403115.1
SA16	Brazil	ST5	ASZO00000000	GCF_000442355.1	GCA_000442355.1
ISU 886	USA	ST5	LKWG00000000	GCF_002273325.1	GCA_002273325.1
ISU 887	USA	ST5	LKWH00000000	GCF_002275135.1	GCA_002275135.1
