# Supplementary material for: A comparative genomic analysis between methicillin-resistant Staphylococcus aureus strains of hospital acquired and community infections in Yunnan province of China
Source: BMC Infect Dis. 2020 Feb 13;20:137. doi: 10.1186/s12879-020-4866-6 (PMC7020539; doi:10.1186/s12879-020-4866-6)
Supplement: Supplementary file 4 — Additional file 4. The details of strain information and antibiotic resistant results in this study. [file 12879_2020_4866_MOESM4_ESM.xls]

## Sheet: data
Strains	Genotype profile	Source	Years	Hospital	Department	Diagnose	Sample type	City	food type	source group	LZD	CM	CIP	EM	GEN	LEV	OXA	PCN	RIF	SXT	TET	VAN	MXF
YNSA5	ST188-t189	Patient	2014	HA	Respiratory	Respiratory symptoms (cough or expectoration)	Sputum	-	-	-	S	I	R	R	S	R	R	R	S	R	S	S	R
YNSA7	ST59-t437	Patient	2015	HA	Pediatrics	Fever and pneumonia	Nasopharyngeal aspiration	-	-	-	R	R	I	R	S	R	R	R	S	R	R	S	R
YNSA9	ST5-t14723	Patient	2013	HA	Pediatrics	Fever and pneumonia	Nasopharyngeal aspiration	-	-	-	S	R	I	S	S	R	R	R	S	R	S	S	R
YNSA10	ST188-t189	Patient	2014	HA	Pediatrics	Fever and pneumonia	Nasopharyngeal aspiration	-	-	-	S	I	R	S	S	R	R	R	S	R	S	S	R
YNSA11	ST59-t437	Patient	2016	HA	Pediatrics	Respiratory symptoms (cough or expectoration)	Nasopharyngeal aspiration	-	-	-	R	R	R	R	S	R	R	R	S	R	R	S	R
YNSA21	ST6-t701	Patient	2014	HA	Pediatrics	Respiratory symptoms (cough or expectoration)	Nasopharyngeal aspiration	-	-	-	S	S	I	S	S	R	R	R	S	S	S	S	R
YNSA30	ST6-t701	Patient	2013	HA	Pediatrics	Respiratory symptoms (cough or expectoration)	Nasopharyngeal aspiration	-	-	-	R	S	R	S	S	R	R	R	S	R	S	S	R
YNSA31	ST965-t062	Patient	2014	HA	Pediatrics	Respiratory symptoms (cough or expectoration)	Nasopharyngeal aspiration	-	-	-	R	S	I	S	S	R	R	R	S	R	S	S	R
YNSA34	ST965-t062	Patient	2013	HA	Pediatrics	Fever and pneumonia	Nasopharyngeal aspiration	-	-	-	R	S	R	R	S	R	R	R	S	R	S	S	R
YNSA38	ST59-t437	Patient	2014	HA	Pediatrics	Respiratory symptoms (cough or expectoration)	Sputum	-	-	-	R	R	R	R	S	R	R	R	S	R	R	S	R
YNSA46	ST6-t701	Patient	2013	HA	Pediatrics	Respiratory symptoms (cough or expectoration)	Nasopharyngeal aspiration	-	-	-	R	S	I	S	S	R	R	R	S	R	S	S	R
YNSA49	ST59-t437	Patient	2014	HA	Respiratory	Respiratory symptoms (cough or expectoration)	Sputum	-	-	-	S	R	R	R	S	R	R	R	S	R	R	S	R
YNSA50	ST6-t701	Patient	2014	HA	Pediatrics	Respiratory symptoms (cough or expectoration)	Sputum	-	-	-	R	S	I	S	S	R	R	R	S	S	R	S	R
YNSA51	ST6-t701	Patient	2014	HA	Pediatrics	Fever and pneumonia	Nasopharyngeal aspiration	-	-	-	R	S	I	S	S	R	R	R	S	S	R	S	R
YNSA53	ST59-t437	Patient	2014	HA	Pediatrics	Fever and pneumonia	Sputum	-	-	-	R	R	I	R	S	R	R	R	S	R	R	S	R
YNSA56	ST965-t062	Patient	2013	HA	Pediatrics	Respiratory symptoms (cough or expectoration)	Blood	-	-	-	R	S	R	R	S	R	R	R	S	R	S	S	R
YNSA73	ST239-t030	Patient	2015	HB	Surgery	Fever and pneumonia	Sputum	-	-	-	S	S	I	S	I	I	R	R	I	R	S	S	R
YNSA80	ST239-t030	Patient	2014	HB	ICU	Fever and pneumonia	Sputum	-	-	-	S	S	S	S	S	S	R	R	S	S	S	S	S
YNSA86	ST239-t030	Patient	2014	HB	Respiratory	Fever and pneumonia	Sputum	-	-	-	S	I	I	I	I	I	R	R	I	R	R	S	R
YNSA93	ST239-t030	Patient	2014	HB	ICU	Infections or others	Sputum	-	-	-	S	S	S	S	S	S	R	R	S	S	S	S	S
YNSA94	ST239-t030	Patient	2014	HB	ICU	Trauma	Sputum	-	-	-	S	S	I	S	I	I	R	R	I	R	S	S	R
YNSA98	ST239-t030	Patient	2015	HB	Respiratory	Fever and pneumonia	Sputum	-	-	-	S	S	I	I	I	I	R	R	I	S	I	S	R
YNSA103	ST59-t437	Patient	2016	HB	Surgery	Infections or others	Secreta	-	-	-	S	I	S	I	S	S	R	R	S	S	I	S	S
YNSA109	ST239-t030	Patient	2015	HB	Gastroenterology	Tumor	Secreta	-	-	-	S	S	I	I	S	I	R	R	I	S	S	S	R
YNSA110	ST239-t030	Patient	2015	HB	Respiratory	Fever and pneumonia	Sputum	-	-	-	S	I	I	I	I	I	R	R	I	S	I	S	R
YNSA115	ST59-t437	Patient	2013	HB	Respiratory	Trauma	Secreta	-	-	-	S	I	S	I	S	S	R	R	S	S	I	S	S
YNSA119	ST59-t437	Patient	2014	HB	Respiratory	Infections or others	Sputum	-	-	-	S	S	I	S	I	I	R	R	I	R	S	S	R
YNSA125	ST239-t030	Patient	2016	HB	Respiratory	Fever and pneumonia	Sputum	-	-	-	S	R	I	I	I	I	R	R	I	S	I	S	R
YNSA132	ST59-t437	Patient	2016	HB	Surgery	Trauma	Secreta	-	-	-	S	I	I	I	S	S	R	R	S	S	I	S	S
YNSA133	ST239-t030	Patient	2015	HB	ICU	Infections or others	Sputum	-	-	-	S	S	I	S	I	I	R	R	I	R	S	S	R
YNSA144	ST59-t437	Patient	2016	HB	Gastroenterology	Tumor	Sputum	-	-	-	S	S	S	R	S	S	R	R	S	S	S	S	S
YNSA147	ST239-t030	Patient	2016	HB	Respiratory	Fever and pneumonia	Sputum	-	-	-	S	S	R	S	R	R	R	R	R	S	R	S	R
YNSA148	ST239-t030	Patient	2016	HB	Respiratory	Fever and pneumonia	Sputum	-	-	-	S	I	I	I	I	R	R	R	I	S	S	S	R
YNSA153	ST239-t030	Patient	2015	HB	Respiratory	Fever and pneumonia	Blood	-	-	-	S	I	I	I	I	I	R	R	I	S	I	S	R
YNSA154	ST59-t437	Patient	2014	HB	Surgery	Infections or others	Secreta	-	-	-	S	I	S	I	S	S	R	R	S	S	S	S	S
YNSA160	ST59-t437	Patient	2016	HB	Surgery	Infections or others	Secreta	-	-	-	S	S	S	R	S	S	R	R	S	S	R	S	S
YNSA163	ST239-t030	Patient	2016	HB	Respiratory	Fever and pneumonia	Sputum	-	-	-	S	S	R	R	R	R	R	R	I	S	S	S	R
YNSA167	ST59-t437	Patient	2016	HB	Surgery	Infections or others	Secreta	-	-	-	S	S	R	R	R	I	R	R	R	S	R	S	R
YNSA210	ST59-t437	Patient	2014	HB	ICU	Tumor	Sputum	-	-	-	S	I	R	R	S	I	R	R	S	S	R	S	R
YNSA252	ST59-t437	Patient	2014	HB	Surgery	Infections or others	Secreta	-	-	-	S	S	R	R	R	I	R	R	S	S	R	S	R
YNSA186	ST6-t701	Food	2014	-	-	-	-	DaLi	ES	grain products	S	S	I	S	S	S	R	R	S	S	S	S	S
YNSA195	ST6-t701	Food	2015	-	-	-	-	LinCang	MJ	fruit products	S	S	I	S	S	S	R	R	S	S	S	S	S
YNSA274	ST188-t189	Food	2013	-	-	-	-	QuJing	MX	grain products	S	I	R	R	I	I	R	R	S	R	S	S	R
YNSA279	ST59-t437	Food	2013	-	-	-	-	QuJing	MX	grain products	S	R	I	R	S	I	R	R	S	R	R	S	S
YNSA287	ST6-t701	Food	2014	-	-	-	-	NuJiang	WMC	grain products	S	S	I	S	S	I	R	R	S	S	S	S	S
YNSA288	ST6-t701	Food	2014	-	-	-	-	NuJiang	WMC	grain products	S	S	R	S	S	I	R	R	S	R	S	S	S
YNSA311	ST6-t701	Food	2014	-	-	-	-	PuEr	WMC	grain products	S	S	I	S	S	I	R	R	S	S	S	S	S
YNSA343	ST6-t701	Food	2014	-	-	-	-	LinCang	TLR	meat products	S	R	I	R	S	S	R	R	S	S	S	S	S
YNSA365	ST6-t701	Food	2015	-	-	-	-	KunMing	SQR	meat products	S	S	I	R	S	I	R	R	S	S	S	S	S
YNSA382	ST965-t062	Food	2015	-	-	-	-	ChuXiong	SL	vegetable products	S	R	I	S	S	S	R	R	S	S	S	S	S
YNSA389	ST6-t701	Food	2015	-	-	-	-	BanNa	SMZ	pastry	S	S	R	R	I	I	R	R	S	R	S	S	S
YNSA394	ST965-t062	Food	2015	-	-	-	-	BanNa	DG	pastry	S	S	R	R	S	I	R	R	S	S	S	S	S
YNSA425	ST6-t701	Food	2015	-	-	-	-	ChuXiong	SL	vegetable products	S	S	I	S	S	I	R	R	S	S	S	S	S
YNSA439	ST6-t701	Food	2013	-	-	-	-	KunMing	MX	grain products	S	S	R	R	S	I	R	R	S	R	S	S	S
YNSA442	ST6-t701	Food	2013	-	-	-	-	KunMing	MX	grain products	S	R	I	R	S	I	R	R	S	S	S	S	S
YNSA453	ST5-t14723	Food	2014	-	-	-	-	PuEr	MX	grain products	S	S	I	S	S	I	R	R	S	R	R	S	S
YNSA480	ST6-t701	Food	2013	-	-	-	-	PuEr	MX	grain products	S	S	I	S	S	S	R	R	S	S	S	S	S
YNSA504	ST188-t189	Food	2014	-	-	-	-	BanNa	MX	grain products	S	S	I	S	S	S	R	R	S	R	S	S	S
YNSA516	ST6-t701	Food	2013	-	-	-	-	KunMing	MX	grain products	S	S	I	S	S	I	R	R	S	S	S	S	S
YNSA521	ST5-t14723	Food	2013	-	-	-	-	KunMing	MX	grain products	S	S	I	S	S	S	R	R	S	S	S	S	S
