# Supplementary material for: A comparative genomic analysis between methicillin-resistant Staphylococcus aureus strains of hospital acquired and community infections in Yunnan province of China
Source: BMC Infect Dis. 2020 Feb 13;20:137. doi: 10.1186/s12879-020-4866-6 (PMC7020539; doi:10.1186/s12879-020-4866-6)
Supplement: Supplementary file 5 — Additional file 5. The genome features of 60 MRSA in this study. [file 12879_2020_4866_MOESM5_ESM.xls]

## Sheet: Sheet1
Additional file 5. The genome features of all MRSA sequenced in this study
	Strain numbers	Mean±STD	Minimum	Maximum
Size (Mbp)	60	2.79±0.05	2.71	2.93
G+C content (%)	60	33	33	33
Protein Coding Genes	60	2,693.35±65.19	2577	2880
Average length (base)	60	875.05±7.04	858.48	890.1
Total coding gene (Mbp)	60	2.36±0.04	2.28	2.47
Coding ratio (%)	60	84.50±0.20	84.19	85.06
tRNA	60	50.72±8.38	26	57
rRNA	60	7.27±0.92	6	9
Depth (X)	60	548.48±92.51	447.95	1123.98
Coverage (%)	60	93.79±1.28	91.11	96.8
Coverage 4X (%)	60	93.54±1.31	90.82	96.53
Coverage 10X (%)	60	93.44±1.32	90.7	96.44
Coverage 20X (%)	60	93.37±1.34	90.62	96.39
Annotated in CDD	60	2,222.87±37.16	2142	2339
Annotated in COG	60	1,963.68±24.11	1927	2023
Annotated in NR	60	2,572.03±60.90	2457	2750
Annotated in PFAM	60	2,122.35±34.99	2052	2232
Annotated in Swissprot	60	2,037.05±16.12	2002	2082
Annotated in TrEMBL	60	2,571.48±60.81	2457	2750
Annotated in GO	60	1,896.53±17.79	1859	1940
Annotated in KEGG	60	1,484.57±8.98	1467	1504
Predicted_AR_Proteins	60	42.67±3.18	37	47
Predicted_VF_Proteins	60	219.18±2.42	212	227
